# Supplementary material for: Recessive Charcot-Marie-Tooth and multiple sclerosis associated with a variant in MCM3AP
Source: Brain Commun. 2019 Sep 3;1(1):fcz011. doi: 10.1093/braincomms/fcz011 (PMC7425404; doi:10.1093/braincomms/fcz011)
Supplement: fcz011_Supplementary_Data [file fcz011_supplementary_data.zip]

Archive with 3 entries (3 files):
- Supplementary Table 1.pdf
- Supplementary data.pdf
- Supplementary Figure 1.pdf
